# Supplementary material for: Disrupted Mitochondrial Network Drives Deficits of Learning and Memory in a Mouse Model of FOXP1 Haploinsufficiency
Source: Genes (Basel). 2022 Jan 11;13(1):127. doi: 10.3390/genes13010127 (PMC8775322; doi:10.3390/genes13010127)
Supplement: Supplementary file 1 [file genes-13-00127-s001.zip]

Archive with 1 entries (1 files):
- genes-1532028-supplementary.pdf
